# Supplementary material for: Gastrointestinal Microorganisms and Blood Metabolites in Holstein Calves with Different Heat Stress Responses in the Same Hot Environment
Source: Microorganisms. 2025 Mar 31;13(4):801. doi: 10.3390/microorganisms13040801 (PMC12029475; doi:10.3390/microorganisms13040801)
Supplement: Supplementary file 1 [file microorganisms-13-00801-s001.zip]

Archive with 1 entries (1 files):
- microorganisms-3480876-supplementary.pdf
